# Supplementary material for: Rethinking marine plastics pollution: Science diplomacy and multi-level governance
Source: Int Rev Adm Sci. 2023 Jul 4;90(1):237–58. doi: 10.1177/00208523231183909 (PMC10933700; doi:10.1177/00208523231183909)
Supplement: sj-xlsx-1-ras-10.1177_00208523231183909 - Supplemental material for Rethinking marine plastics pollution: Science diplomacy and multi-level governance [file sj-xlsx-1-ras-10.1177_00208523231183909.xlsx]

## Sheet: Annex 1
N	Source	Instrument	Year	Author OR Publisher	Language	Link - document	Duplicated record (YES/NO)	Guide - book/ yearbook/Other (YES/NO)	Regional agreement - Only Regional relevance(YES/NO)	Eligibility criteria 1 (YES/NO)	Group	The latest version of the documents and associates treaties
1	IMO MKC Online Catalogue.	MARPOL : articles, protocols, annexes, unified interpretations of the International Convention for the Prevention of Pollution from Ships, 1973, as modified by the 1978 and 1997 protocols. Incorporating all amendments in force on 1 January 2017.	2017	IMO	English	https://vp.imo.org/Customer/Subscriptions/IMOVega/MemberPages/IMODocument.aspx?resultIndex=0&docId=LON7296CONT&docDate=2022-11-17	No	No	No	Yes	MARPOL	IMO (2022a). MARPOL Consolidated Edition 2022. International Maritime Organization.
2	IMO MKC Online Catalogue.	London Convention and London Protocol	2016	IMO	English	https://vp.imo.org/Customer/Subscriptions/IMOVega/MemberPages/IMODocument.aspx?resultIndex=0&docId=LON7296CONT&docDate=2022-11-17	No	No	No	Yes	London Convention/Protocol	IMO (2016) Convention on the prevention of marine pollution by dumping of wastes and other matter, 1972. London Convention, 1972, with Protocol 1996. International Maritime Organisation.
3	IMO MKC Online Catalogue.	From shipbreaking to sustainable ship recycling : Evolution of a legal regime	2010	Puthucherril, T.G.	English	https://lawcat.berkeley.edu/record/1233494	No	Yes	No	No	-	-	-
4	IMO MKC Online Catalogue.	The oceans in the nuclear age : legacies and risks: expanded edition / edited by David D. Caron and Harry N. Scheiber.	2014	Martinus Nijhoff Publishers	English	https://brill.com/edcollbook/title/26634	No	Yes	No	No	-	-	-
5	IMO MKC Online Catalogue.	Ship Recycling Forum	2009	TradeWins	English	Not found online	No	No	No	Yes	-	-	-
6	IMO MKC Online Catalogue.	The London Convention and Protocol: Their role and contribution to protection of the marine environment	2009	IMO	English	https://leap.unep.org/content/e-learning-material/document-london-convention-and-protocol-their-role-and-contribution	No	No	No	Yes	London Convention/Protocol	IMO (2009). The London Convention and Protocol: Their role and contribution to protection of the marine environment. International Maritime Organisation
7	IMO MKC Online Catalogue.	Shipping and the environment : law and practice / by Colin de la Rue and Charles B. Anderson ; foreword by Efthimios E. Mitropoulos.	2009	Rue, Colin M. de la.	English	https://www.taylorfrancis.com/books/mono/10.4324/9780429243516/shipping-environment-colin-de-la-rue-charles-anderson-jonathan-hare	No	Yes	No	No	-	-	-
8	IMO MKC Online Catalogue.	United States Coast Guard model maritime service code	2008	United States Coast Guard USCG	English	Not found online	No	No	Yes	No	-	-	-
9	IMO MKC Online Catalogue.	The European Community and marine environmental protection in the international law of the sea : Implementing global obligations at the regional level	2007	Frank V	English	https://brill.com/display/title/13417	No	Yes	Yes	No	-	-	-
10	IMO MKC Online Catalogue.	Marpol 73/78 : Consolidated edition, 2006	2006	IMO	English	https://vp.imo.org/Customer/Subscriptions/IMOVega/MemberPages/IMODocument.aspx?resultIndex=0&docId=LON7296CONT&docDate=2022-11-17	No	No	No	Yes	MARPOL	IMO (2022a). MARPOL Consolidated Edition 2022. International Maritime Organization.
11	IMO MKC Online Catalogue.	International legal instruments relevant to fisheries and fishing communities : A handbook	2006	ICSF	English	https://www.fao.org/family-farming/detail/en/c/1026133/	No	Yes	No	No	-	-	-
12	IMO MKC Online Catalogue.	2004 Amendments to the Annex of the Protocol of 1978 relating to the International Convention for the prevention of pollution from ships, 1973 (Revised Annex II of Marpol 73/78) (Resolution MEPC.118(52) : Certified True Copy signed on March 6th, 2006	2006	IMO	English	https://wwwcdn.imo.org/localresources/en/KnowledgeCentre/IndexofIMOResolutions/MEPCDocuments/MEPC.118(52).pdf	No	No	No	No	Not related
13	IMO MKC Online Catalogue.	Guidelines on the Convention on the prevention of marine pollution by dumping of wastes and other matter, 1972	2006	IMO	English	Not found online	No	No	No	No	-	-	-
14	IMO MKC Online Catalogue.	Dose assessments in relation to disposal at sea under the London Convention 1972: Judging de "minimis" radioactivity	2006	CEFAS	English	https://www.cefas.co.uk/publications/environment/rl0506.pdf	No	No	No	No	Not related
15	IMO MKC Online Catalogue.	Register of international treaties and other agreements in the field of the environment	2005	UNEP	English	https://www.unep.org/resources/report/register-international-treaties-and-other-agreements-field-environment	No	Yes	No	No	-	-	-
16	IMO MKC Online Catalogue.	Regional Marine Pollution Emergency Response Centre for the Mediterranean Sea REMPEC	2005	REMPEC	English	Not found online	No	No	Yes	No	-	-	-
17	IMO MKC Online Catalogue.	MO guidelines on ship recycling : Resolution A.962(23) adopted on 5 December 2003	2004	IMO	English	https://wwwcdn.imo.org/localresources/en/KnowledgeCentre/IndexofIMOResolutions/AssemblyDocuments/A.962(23).pdf	No	No	No	No	Not related	-
18	IMO MKC Online Catalogue.	Oil tanker phase out and the ship scrapping industry : A study on the implications of the accelerated phase out scheme of single hull tankers proposed by the EU for the world ship scrapping and recycling industry : Final : June 2004	2004	EC	English	Not found online	No	No	No	No	-	-	-
19	IMO MKC Online Catalogue.	London Convention 1972 and 1996 Protocol	2003	IMO	English	https://vp.imo.org/Customer/Subscriptions/IMOVega/MemberPages/IMODocument.aspx?resultIndex=0&docId=LON7296CONT&docDate=2022-11-17	No	No	No	Yes	London Convention/Protocol	IMO (2016). Convention on the prevention of marine pollution by dumping of wastes and other matter, 1972. London Convention, 1972, with Protocol 1996. International Maritime Organization.
20	IMO MKC Online Catalogue.	List of national administrations of Contracting Parties responsible for waste disposal at sea	2003	IMO	English	Not found online	No	No	No	No	-	-	-
21	IMO MKC Online Catalogue.	Marpol - How to do it : Manual on the practical implications of ratifying, implementing and enforcing MARPOL 73/78	2003	IMO	English	https://vp.imo.org/index.html	No	No	No	Yes	MARPOL	IMO (2013). Marpol - How to do it . London: International Maritime Organization.
22	IMO MKC Online Catalogue.	Yearbook of international co-operation on environment and development 2003/2004	2003	Earthscan Publications Ltd	English	https://www.routledge.com/Yearbook-of-International-Cooperation-on-Environment-and-Development-2003-04/Stokke-Thommessen/p/book/9780415852234	No	Yes	No	No	-	-	-
23	IMO MKC Online Catalogue.	Preparation for the entry into force of the 1996 Protocol : Development of compliance procedures and mechanisms : Compliance information on a selection of Multilateral Environment Agreements	2003	IMO	English	Not found online	No	No	No	Yes	-	-	-
24	IMO MKC Online Catalogue.	Sea dumping in Australia : Historical and contemporary aspects	2003	Department of the Environment and Heritage Australia	English	https://www.hydro.gov.au/n2m/dumping/seadumping.pdf	No	No	Yes	No	-	-	-
25	IMO MKC Online Catalogue.	Yearbook of international co-operation on environment and development 2002/2003	2002	Earthscan Publications Ltd,	English	https://www.routledge.com/Yearbook-of-International-Cooperation-on-Environment-and-Development-2002-03/Stokke-Thommessen/p/book/9780415852227	No	Yes	No	No	-	-	-
26	IMO MKC Online Catalogue.	Improving ships' waste management in Pacific Islands ports : Pacific Ocean Pollution Prevention Programme	2002	SPREP Samoa	English	https://library.sprep.org/sites/default/files/87_0.pdf	No	No	Yes	No	-	-	-
27	IMO MKC Online Catalogue.	Improving ships' waste management in Pacific Islands ports : Pacific Ocean Pollution Prevention Programme	2002	SPREP Samoa	English	https://library.sprep.org/sites/default/files/87_0.pdf	Yes	No	No	No	-	-	-
28	IMO MKC Online Catalogue.	International organizations and the law of the sea - Documentary Yearbook 2000	2002	Kwiatkowska, B. Ed.	English	https://brill.com/edcollbook/title/10907	No	Yes	No	No	-	-	-
29	IMO MKC Online Catalogue.	Conference on the parties to the Basel Convention on the control of transboundary movements of hazardous wastes and their disposal (Set of Conference Documents)	2002	UNEP	English	https://www.unep.org/resources/report/basel-convention-control-transboundary-movements-hazardous-wastes	No	No	No	Yes	BASEL	UNEP (2014). Basel Convention on the Control of Transboundary Movements of Hazardous Wastes and their disposal.
30	IMO MKC Online Catalogue.	Marpol 73/78 : Consolidated edition, 2002	2002	IMO	English	https://vp.imo.org/Customer/Subscriptions/IMOVega/MemberPages/IMODocument.aspx?resultIndex=0&docId=LON7296CONT&docDate=2022-11-17	No	No	No	Yes	MARPOL	IMO (2022a). MARPOL Consolidated Edition 2022. International Maritime Organization.
31	IMO MKC Online Catalogue.	Oceans and the law of the sea : Report of the Secretary-General	2001	UN	English	https://digitallibrary.un.org/record/437569?ln=en#record-files-collapse-header	No	No	No	Yes	UNCLOS	UN (2001). Oceans and the law of the sea : Report of the Secretary-General.	UNCLOS (1982). United Nations Convention on the Law of the Sea of 10 December 1982. UNITED NATIONS CONVENTION ON THE LAW OF THE SEA (UNCLOS)
32	IMO MKC Online Catalogue.	Oceans and the law of the sea : Report of the Secretary-General	2001	UN	English	https://digitallibrary.un.org/record/437569?ln=en#record-files-collapse-header	Yes	No	No	No	-	-	-
33	IMO MKC Online Catalogue.	Yearbook of international co-operation on environment and development 2001/2002	2001	Fridtjof Nansen Institute	English	https://www.routledge.com/Yearbook-of-International-Cooperation-on-Environment-and-Development-2001-02/Stokke-Thommessen/p/book/9780415853330	No	Yes	No	No	-	-	-
34	IMO MKC Online Catalogue.	The legal regime of offshore oil rigs in international law	2001	Esmaeilli, H.	English	https://www.routledge.com/The-Legal-Regime-of-Offshore-Oil-Rigs-in-International-Law/Esmaeili/p/book/9781138253933	No	Yes	No	No	-	-	-
35	IMO MKC Online Catalogue.	Radioactive waste disposal at sea : Public ideas, transnational policy entrepreneurs, and environmental regimes	2001	Ringius, L.	English	https://direct.mit.edu/books/book/2742/Radioactive-Waste-Disposal-at-SeaPublic-Ideas	No	Yes	No	No	-	-	-
36	IMO MKC Online Catalogue.	Guidance on radiological assessment procedures to determine if materials for disposal at sea are within the scope of the London Convention 1972	2000	IAEA	English	Not found online	No	No	No	No	-	-	-
37	IMO MKC Online Catalogue.	Working Material. Guidance on radiological assessment procedures to determine if materials for disposal at sea are within the scope of the London Convention 1972 Submitted by the IAEA	2001	IAEA	English	Not found online	No	Yes	No	No	-	-	-
38	IMO MKC Online Catalogue.	A model shipping (Marine Pollution Act) Prepared for the English speaking Caribbean countries	2000	IMO	English	Not found online	No	No	No	No	-	-	-
				Total documents not included	0	10	2	12	2	3
	Eligibility criteria 1	the document is important to understand the role of international instruments in addressing plastic marine pollution

## Sheet: Annex 2 
Instrument/ Organisation related	Web page/ Author	Topic	Link	Reference in text/Annex 3	Comments
MARPOL	IMO.org	GESAMP	https://www.imo.org/en/ourwork/environment/pages/gesamp.aspx	IMO (2019c)	Information about GESAMP's research
MARPOL	IMO.org	MARPOL	https://www.imo.org/en/KnowledgeCentre/ConferencesMeetings/pages/Marpol.aspx
MARPOL/LC/LP	IMO.org	Status of Conventions	https://www.imo.org/en/About/Conventions/Pages/StatusOfConventions.aspx	IMO (2022b)	Status of Convention Ratifications by State (Flag) and Ratifications by treaty
MARPOL	IMO.org	Marine Environment Protection Committee (MEPC)	https://www.imo.org/en/MediaCentre/MeetingSummaries/Pages/MEPC-default.aspx
UNCLOS	IMO.org	The United Nations Convention on the Law of the Sea (UNCLOS) and the International Maritime Organization	https://www.imo.org/en/MediaCentre/SecretaryGeneral/Pages/itlos.aspx	IMO (2019d)
BASEL CONVENTION	Basel.int	Parties to the Basel Convention on the Control of Transboundary Movements of Hazardous Wastes and their Disposal [Online].	http://www.basel.int/?tabid=4499#US17	BASEL CONVENTION (2011)	Status of Convention
BASEL CONVENTION	Basel.int	Basel Convention Plastic Waste Amendments [Online].	http://www.basel.int/Implementation/Plasticwaste/Amendments/Overview/tabid/8426/Default.aspx [Accessed 24th March 2022].	BASEL CONVENTION (2019a)
BASEL CONVENTION	Basel.int	Questions and answers related to the Basel Convention Plastic Waste Amendments	http://www.basel.int/Implementation/Plasticwaste/PlasticWasteAmendments/FAQs/tabid/8427/Default.aspx	BASEL CONVENTION (2019b)	BC-14/12: Amendments to Annexes II, VIII and IX to the Basel Convention
LC/LP	Acops.org	Advisory Committee on the Protection of the Sea	https://www.acops.org.uk/	ACOPS (?)	ACOPS (Advisory Committee on the Protection of the Sea A Network to SEA the future) : NGO that informs, advises and engages to achieve sustainable seas consistent with international law and sound science
LC/LP	IMO.org	New and emerging issues	https://www.imo.org/en/OurWork/Environment/Pages/newandemergingissues-default.aspx
GESAMP	GESAMP	GESAMP Objectives	http://www.gesamp.org/about/objectives
IMO	IMO.org	Brief History of IMO	https://www.imo.org/en/About/HistoryOfIMO/Pages/Default.aspx	IMO (2019a)
UNCLOS	UNTC.org	Status of Treaties	https://treaties.un.org/pages/ViewDetailsIII.aspx?src=TREATY&mtdsg_no=XXI-6&chapter=21&Temp=mtdsg3&clang=_en

## Sheet: Annex 3
2013						Science			Diplomacy
International instrument	Milestone	Rationales	Sources of plastics pollution covered in the regulation	Plastics materials/items are explicitly included under regulation	Compliance with the instrument	Scientific cooperation (use)	Scientific advise (provide)	Scientific research (advance)	International relationship (improve)	Foreign policy (inform)	Political Capital	Prioritise national needs
Convention on the prevention of Marine pollution by Dumping of Wastes and Other Matter 1972 - London Convention (LC) (IMO, 2016)	Adopted in 1972, entered into force 1975.	Ensure materials dumped into the ocean do not contain harmful materials, including plastics.	Limited plastics discarded from Ships (direct disposal).	Terminology: Dumping means "any deliberate disposal at sea of wastes or other matters from vessels, aircrafts platform or othe man-made structures at sea" (IMO, 2016, Article III). - Annex I prohibits the dumping of wastes and other materials (IMO, 2016, Article IV). - Types of plastics: "Persistent plastics and other persistent synthetic materials, for example, netting and ropes, which may float…	The state parties are responsible for implementing international rules within their own jurisdiction that have been accepted internationally.	Promotion of scientific and technical collaboration within the organisation and other international bodies. "The Contracting Parties shall promote, through collaboration within the Organization and other international bodies, support for those Parties which request it for: (a) the training of scientific and technical personnel; (b) the supply of necessary equipment and facilities for research and…	Receive Scientific advice from different organisations: -Consultative or special meetings of the Contracting Parties. -GESAMP (Joint Group of Experts on the Scientific Aspects of Marine Environmental Protection). - Or could invite the appropriate scientific body or bodies to collaborate with and to advise (IMO, 2016, Article XIV 4. b). -For example about Marine litter in the waste streams.	Scientific research is indirectly advanced by promoting and utilising scientific research.	LC/LP provides a platform for collaboration with the international community to implement an agreement to control marine pollution sources (IMO, 2009). Potential interregional agreements: "The Contracting Parties with common interests to protect the marine environment in a given geographical area shall endeavour, taking into account characteristic regional features, to enter into regional agreeme…	Foreign policy of states parties are influenced by this convention.	Preparatory diplomacy to achieve agreements and amedments.	Only 87 states are parties to this convention (56.67% Worls Tonnage) (IMO, 2022b)
MARPOL	1973 (Convention); 1978 (Protocol) entered into force 1983	Safeguard the marine environment from harmful substances, oil pollution, garbage, sewage, air pollution and emission from ships.	Limited plastics from Ships (Ship borne operations). Covered under prevention of pollution by garbage from ships.	Terminology: Plastics described under the regulations for the prevention of pollution by garbage from ships. Annex 5 "Garbage means all kinds of food wastes, domestic wastes and operational wastes, all plastics [...] during the normal operation of ships and liable to be disposed of continuously or periodically except those substances which are defined or listed in other Annexes to the present" (I…	The state parties are responsible for implementing international rules within their own jurisdiction that have been accepted internationally. -Article 1(1). General obligations under the Convention. MARPOL requires: "Parties to the Convention to undertake to give effect to the provisions of the present Convention and those Annexes thereto by which they are bound, in order to prevent the pollution…	Promotion of technical and research cooperation. In consultation with the International Maritime Organization and other international bodies, MARPOL Parties undertake to provide technical assistance to those Parties requiring it, such as training of technical and scientific personnel, equipment for monitoring and control, reception facilities, adoption of prevention and control measures, and enco…	Receive scientific/technichal advice from MARPOL parties and IMO-related organisations such as GESAMP (IMO, 2019a)	Scientific research is indirectly advanced by promoting and utilising scientific research.	MARPOL provides a platform for international cooperation: - The MARPOL convention has mandatory protocols for aspects of higher risk, like oil and toxic liquids, and optional protocols for aspects of lower risk (e.g. Annex V). It may lead to more cooperation by engaging more countries. -The Marine Environment Protection Commitee (MEPC) provides a platform to address environmental issues. (IMO, 20…	Foreign policy of states parties are influenced by this agreement	Preparatory diplomacy to achieve agreements, ammedments	155 countries have signed up to MARPOL Annex V. 98.60 % World Tonnage (IMO, 2022b)
The United Nations Convention on the Law of the Sea (UNCLOS) (UN, 2001)	Adopted in 1982, entered into force 1994	Define rights, obligations, boundaries of exploration and exploitation for the ocean environment.	There is not specific details about plastics. A major focus is the prevention, mitigation, and control of marine pollution.	Terminology: UNCLOS includes pollution from land-based sources (Article 207), pollution by dumping (210) and vessels (Article 211) and others (UNCLOS, 1982; UN 2001). UNCLOS is in connection with MARPOL and LC/LP. Follow the guidance of LC/LP to control and reduce the pollution by dumping waste (UN, 2001).	" States shall take, individually or jointly as appropriate, all measures consistent with this Convention that are necessary to prevent, reduce and control pollution of the marine environment from any source..." (UNCLOS, 1982, Article 194) Enforcement of laws and regulations of the coastal state. "The coastal State may, in the exercise of its sovereign rights to explore, exploit, conserve and man…	Promotion of scientific research and technical collaboration: "Scientific and technical assistance to developing States States shall, directly or through competent international organizations: (a) promote programmes of scientific, educational, technical and other assistance to developing States for the protection and preservation of the marine environment and the prevention, reduction and control…	Encourage the adquisition of scientific advise -"Scientific criteria for regulations In the light of the information and data acquired pursuant to article 200, States shall cooperate, directly or through competent international organizations, in establishing appropriate scientific criteria for the formulation and elaboration of rules, standards and recommended practices and procedures for the pre…	Scientific research is indirectly advanced by promoting and utilising scientific research.	UNCLOS requires the international collaboration of states. Cooperation on a global or regional basis, directly or through international organisations. "States shall cooperate on a global basis and, as appropriate, on a regional basis, directly or through competent international organizations, in formulating and elaborating international rules, standards and recommended practices and procedures co…	Foreign policy of states parties are influenced by this agreement	Preparatory diplomacy to achieve agreements, ammedments	168 signatories (IMO, 2019d)
Basel Convention (UNEP, 2011)	Adopted in 1989, entered into force 1992	Control the disposal of hazardous waste generation, restrict and regulate the transboundary movement of hazardous waste shipments	Hazardous plastic waste subject to transboundary movement (Basel Convention, 2019a), excluding plastic waste from normal operation of ships. Plastic wastes that are subject to transboundary movement, excluding wastes from the normal operation of ships.	Terminology: Plastic defined under the concept of hazardous waste . Wastes are "substances or objects which are disposed of or are intended to be disposed of or are required to be disposed of by the provition of the national law" (UNEP, 2011, Article, 2.1). In 2019, the Convention was amended to include plastics waste as a relevant hazardous waste (Basel Convention, 2019b). Prior to the amendment…	Parties to the Agreement: - are required to affirm their right to ban imports of these types of waste; - shall prohibit exporting hazardous wastes to countries that ban hazardous waste imports; - are forbidden from trading with non-parties; It is their responsibility to reduce the generation of these wastes within their jurisdictions. (UNEP, 2011, Article, 4). - There is a need for greater legal …	Promotion of International cooperation to improve and achieve sound management of hazardous waste and other wastes, such as making avalaible information for promoting environmental friendly sound management of hazardous waste and other waste, monitoring the effect of those wastes, technology and management systems, etc. (UNEP, 2011, Article 10.1)	Receive Scientific advice from different organisations. -Functions of the secretariat: "To receive and convey information from and to Parties on: - sources of technical assistance and training; - available technical and scientific know-how; - sources of advice and expertise; and - availability of resources" (UNEP, 2011, ARTICLE 16(g)) -Ammendment of the Convention: "Any Party may propose amendmen…	Scientific research is indirectly advanced by promoting and utilising scientific research.	Promotion of international relationships: Parties may " enter into bilateral, multilateral, or regional agreements or arrengments regarding transboundary wastes or other wastes…" (UNEP, 2011, Article, 11)	Foreign policy of states parties are influenced by this convention.	Preparatory diplomacy to achieve agreements and ammedments	190 country members and 53 signatories (Basel Convention, 2022).
London Protocol (1996 Protocol to the convention on the prevention of marine pollution by dumpibg of wastes and other matter, 1972) (IMO, 2016)	Adopted in 1996, entered into force in 2006	Tighten the London Convention and build more restrictive policies for its signatories and parties	Limited plastics discarded from Ships	Terminology: Dumping means "any deliberate disposal at sea of wastes or other matters from vessels, aircrafts platform or othe man-made structures at sea" (IMO, 2016, Article I , 4.1.1). Dumping does NOT include the disposal into the sea of waste or other matter incidental to, or derived from normal operation of vessels (IMO, 2016, Article I , 4.2.1). all dumping is prohibited unless it is explic…	The states explicitly commit to transpose in their domestic jurisdiction international rules that they have accepted at the international level. In implementing this Protocol, Contracting Parties shall apply a precautionary approach to environmental protection from dumping of wastes. “precautionary” and “reverse list” approaches — which means that all dumping is prohibited unless it is explicitly…	Promotion of scientific and technical collaboration within the organisation and other international bodies. Particularly technical cooperation and assistance (IMO, 2016, Article 13). - "Information and technical cooperation relating to waste minimization and clean production processes" (IMO, 2016, Article 13(3)). - "Information and technical cooperation relating to the disposal and treatment of w…	Receive scientific advice rather than provide it. For example, Marine litter in the waste streams under the LC/LP Meetings of Contracting Parties may "invite appropriate expert bodies to advise the Contracting Parties or the Organization on matters relevant to this Protocol" (IMO, 2016, Article 18(3)). "promote cooperation with competent international organisations concerned with the prevention a…	Scientific research is indirectly advanced by promoting and utilising scientific research.	Promotion of regional cooperation: .." Contracting Parties with common interests to protect the marine environment in a given geographical area shall endeavour, taking into account characteristic regional features, to enhance regional cooperation including the conclusion of regional agreements consistent with this Protocol for the prevention, reduction and where practicable elimination of polluti…	Foreign policy of states parties are influenced by this protocol.	Preparatory diplomacy to achieve agreements, ammedments	Only 53 states are parties to this protocol (40.31 % World Tonnage) (IMO, 2022b)
